# Supplementary material for: JAK3 Is Expressed in the Nucleus of Malignant T Cells in Cutaneous T Cell Lymphoma (CTCL)
Source: Cancers (Basel). 2021 Jan 14;13(2):280. doi: 10.3390/cancers13020280 (PMC7828698; doi:10.3390/cancers13020280)
Supplement: Supplementary file 1 [file cancers-13-00280-s001.zip]

Archive with 7 entries (5 files):
- cancers-983688-supplmentary-final/
- cancers-983688-supplmentary-final/cancers-983688-supplementary-final.pdf
- cancers-983688-supplmentary-final/supplementary video/
- cancers-983688-supplmentary-final/supplementary video/Video S1.mpg
- cancers-983688-supplmentary-final/supplementary video/Video S2.wmv
- cancers-983688-supplmentary-final/supplementary video/Video S3.wmv
- cancers-983688-supplmentary-final/supplementary video/Video S4.wmv
